# Supplementary material for: Decaying Logs Shape the Distribution of Bird‐Mediated Seed Rain in a Temperate Deciduous Forest
Source: Ecol Evol. 2026 Jul 29;16(8):e74087. doi: 10.1002/ece3.74087 (PMC13416749; doi:10.1002/ece3.74087)
Supplement: Supplementary file 3 — Data S1: Raw data and R code used for the analyses, along with an attached README file. [file ECE3-16-e74087-s002.zip]

Archive with 3 entries (3 files):
- R_codes.docx
- 00.readme.docx
- baza6.csv
