# Supplementary material for: Decaying Logs Shape the Distribution of Bird‐Mediated Seed Rain in a Temperate Deciduous Forest
Source: Ecol Evol. 2026 Jul 29;16(8):e74087. doi: 10.1002/ece3.74087 (PMC13416749; doi:10.1002/ece3.74087)
Supplement: Supplementary file 3 — Data S1: Raw data and R code used for the analyses, along with an attached README file. [file ECE3-16-e74087-s002.zip › baza6.csv]

l.p.	year	control	control_tot	tray	plot	scat
1	2021	K1	K1	1	log	2
2	2021	K1	K1	2	log	2
3	2021	K1	K1	3	log	0
4	2021	K1	K1	4	log	0
5	2021	K1	K1	5	log	0
6	2021	K1	K1	6	log	0
7	2021	K1	K1	7	log	0
8	2021	K1	K1	8	log	0
9	2021	K1	K1	9	log	0
10	2021	K1	K1	10	log	2
11	2021	K1	K1	11	log	0
12	2021	K1	K1	12	log	0
13	2021	K1	K1	13	log	0
14	2021	K1	K1	14	log	5
15	2021	K1	K1	15	log	0
16	2021	K1	K1	16	log	1
17	2021	K1	K1	17	log	2
18	2021	K1	K1	18	log	0
19	2021	K1	K1	19	log	0
20	2021	K1	K1	20	log	3
21	2021	K1	K1	21	log	0
22	2021	K1	K1	22	log	1
23	2021	K1	K1	23	log	0
24	2021	K1	K1	24	log	0
25	2021	K1	K1	25	log	0
26	2021	K1	K1	26	log	0
27	2021	K1	K1	27	log	1
28	2021	K1	K1	28	log	0
29	2021	K1	K1	29	log	0
30	2021	K1	K1	30	log	0
31	2021	K1	K1	31	log	4
32	2021	K1	K1	32	log	0
33	2021	K1	K1	1	ref	3
34	2021	K1	K1	2	ref	3
35	2021	K1	K1	3	ref	0
36	2021	K1	K1	4	ref	0
37	2021	K1	K1	5	ref	0
38	2021	K1	K1	6	ref	0
39	2021	K1	K1	7	ref	0
40	2021	K1	K1	8	ref	0
41	2021	K1	K1	9	ref	0
42	2021	K1	K1	10	ref	0
43	2021	K1	K1	11	ref	0
44	2021	K1	K1	12	ref	1
45	2021	K1	K1	13	ref	2
46	2021	K1	K1	14	ref	0
47	2021	K1	K1	15	ref	0
48	2021	K1	K1	16	ref	0
49	2021	K1	K1	17	ref	1
50	2021	K1	K1	18	ref	0
51	2021	K1	K1	19	ref	0
52	2021	K1	K1	20	ref	1
53	2021	K1	K1	21	ref	0
54	2021	K1	K1	22	ref	0
55	2021	K1	K1	23	ref	0
56	2021	K1	K1	24	ref	0
57	2021	K1	K1	25	ref	0
58	2021	K1	K1	26	ref	0
59	2021	K1	K1	27	ref	0
60	2021	K1	K1	28	ref	0
61	2021	K1	K1	29	ref	0
62	2021	K1	K1	30	ref	0
63	2021	K1	K1	31	ref	1
64	2021	K1	K1	32	ref	0
65	2021	K2	K2	1	log	0
66	2021	K2	K2	2	log	0
67	2021	K2	K2	3	log	0
68	2021	K2	K2	4	log	0
69	2021	K2	K2	5	log	0
70	2021	K2	K2	6	log	0
71	2021	K2	K2	7	log	0
72	2021	K2	K2	8	log	0
73	2021	K2	K2	9	log	0
74	2021	K2	K2	10	log	2
75	2021	K2	K2	11	log	1
76	2021	K2	K2	12	log	0
77	2021	K2	K2	13	log	0
78	2021	K2	K2	14	log	0
79	2021	K2	K2	15	log	0
80	2021	K2	K2	16	log	0
81	2021	K2	K2	17	log	1
82	2021	K2	K2	18	log	0
83	2021	K2	K2	19	log	0
84	2021	K2	K2	20	log	0
85	2021	K2	K2	21	log	0
86	2021	K2	K2	22	log	0
87	2021	K2	K2	23	log	0
88	2021	K2	K2	24	log	0
89	2021	K2	K2	25	log	0
90	2021	K2	K2	26	log	0
91	2021	K2	K2	27	log	0
92	2021	K2	K2	28	log	0
93	2021	K2	K2	29	log	0
94	2021	K2	K2	30	log	0
95	2021	K2	K2	31	log	0
96	2021	K2	K2	32	log	4
97	2021	K2	K2	1	ref	0
98	2021	K2	K2	2	ref	0
99	2021	K2	K2	3	ref	0
100	2021	K2	K2	4	ref	0
101	2021	K2	K2	5	ref	0
102	2021	K2	K2	6	ref	0
103	2021	K2	K2	7	ref	0
104	2021	K2	K2	8	ref	0
105	2021	K2	K2	9	ref	0
106	2021	K2	K2	10	ref	0
107	2021	K2	K2	11	ref	0
108	2021	K2	K2	12	ref	0
109	2021	K2	K2	13	ref	0
110	2021	K2	K2	14	ref	0
111	2021	K2	K2	15	ref	1
112	2021	K2	K2	16	ref	0
113	2021	K2	K2	17	ref	0
114	2021	K2	K2	18	ref	0
115	2021	K2	K2	19	ref	0
116	2021	K2	K2	20	ref	0
117	2021	K2	K2	21	ref	0
118	2021	K2	K2	22	ref	0
119	2021	K2	K2	23	ref	0
120	2021	K2	K2	24	ref	0
121	2021	K2	K2	25	ref	0
122	2021	K2	K2	26	ref	0
123	2021	K2	K2	27	ref	0
124	2021	K2	K2	28	ref	0
125	2021	K2	K2	29	ref	0
126	2021	K2	K2	30	ref	0
127	2021	K2	K2	31	ref	0
128	2021	K2	K2	32	ref	0
129	2021	K3	K3	1	log	0
130	2021	K3	K3	2	log	1
131	2021	K3	K3	3	log	0
132	2021	K3	K3	4	log	0
133	2021	K3	K3	5	log	0
134	2021	K3	K3	6	log	0
135	2021	K3	K3	7	log	0
136	2021	K3	K3	8	log	0
137	2021	K3	K3	9	log	0
138	2021	K3	K3	10	log	0
139	2021	K3	K3	11	log	0
140	2021	K3	K3	12	log	1
141	2021	K3	K3	13	log	0
142	2021	K3	K3	14	log	2
143	2021	K3	K3	15	log	0
144	2021	K3	K3	16	log	3
145	2021	K3	K3	17	log	0
146	2021	K3	K3	18	log	0
147	2021	K3	K3	19	log	0
148	2021	K3	K3	20	log	0
149	2021	K3	K3	21	log	0
150	2021	K3	K3	22	log	3
151	2021	K3	K3	23	log	0
152	2021	K3	K3	24	log	0
153	2021	K3	K3	25	log	0
154	2021	K3	K3	26	log	0
155	2021	K3	K3	27	log	0
156	2021	K3	K3	28	log	0
157	2021	K3	K3	29	log	1
158	2021	K3	K3	30	log	2
159	2021	K3	K3	31	log	4
160	2021	K3	K3	32	log	0
161	2021	K3	K3	1	ref	0
162	2021	K3	K3	2	ref	0
163	2021	K3	K3	3	ref	0
164	2021	K3	K3	4	ref	0
165	2021	K3	K3	5	ref	0
166	2021	K3	K3	6	ref	0
167	2021	K3	K3	7	ref	0
168	2021	K3	K3	8	ref	0
169	2021	K3	K3	9	ref	0
170	2021	K3	K3	10	ref	1
171	2021	K3	K3	11	ref	0
172	2021	K3	K3	12	ref	0
173	2021	K3	K3	13	ref	0
174	2021	K3	K3	14	ref	0
175	2021	K3	K3	15	ref	0
176	2021	K3	K3	16	ref	0
177	2021	K3	K3	17	ref	0
178	2021	K3	K3	18	ref	0
179	2021	K3	K3	19	ref	0
180	2021	K3	K3	20	ref	0
181	2021	K3	K3	21	ref	0
182	2021	K3	K3	22	ref	0
183	2021	K3	K3	23	ref	0
184	2021	K3	K3	24	ref	0
185	2021	K3	K3	25	ref	0
186	2021	K3	K3	26	ref	0
187	2021	K3	K3	27	ref	0
188	2021	K3	K3	28	ref	1
189	2021	K3	K3	29	ref	0
190	2021	K3	K3	30	ref	0
191	2021	K3	K3	31	ref	0
192	2021	K3	K3	32	ref	0
193	2021	K4	K4	1	log	0
194	2021	K4	K4	2	log	0
195	2021	K4	K4	3	log	0
196	2021	K4	K4	4	log	1
197	2021	K4	K4	5	log	0
198	2021	K4	K4	6	log	0
199	2021	K4	K4	7	log	0
200	2021	K4	K4	8	log	0
201	2021	K4	K4	9	log	1
202	2021	K4	K4	10	log	0
203	2021	K4	K4	11	log	0
204	2021	K4	K4	12	log	2
205	2021	K4	K4	13	log	2
206	2021	K4	K4	14	log	0
207	2021	K4	K4	15	log	1
208	2021	K4	K4	16	log	1
209	2021	K4	K4	17	log	2
210	2021	K4	K4	18	log	0
211	2021	K4	K4	19	log	0
212	2021	K4	K4	20	log	0
213	2021	K4	K4	21	log	0
214	2021	K4	K4	22	log	0
215	2021	K4	K4	23	log	0
216	2021	K4	K4	24	log	0
217	2021	K4	K4	25	log	0
218	2021	K4	K4	26	log	0
219	2021	K4	K4	27	log	2
220	2021	K4	K4	28	log	1
221	2021	K4	K4	29	log	0
222	2021	K4	K4	30	log	0
223	2021	K4	K4	31	log	1
224	2021	K4	K4	32	log	0
225	2021	K4	K4	1	ref	0
226	2021	K4	K4	2	ref	0
227	2021	K4	K4	3	ref	0
228	2021	K4	K4	4	ref	0
229	2021	K4	K4	5	ref	0
230	2021	K4	K4	6	ref	0
231	2021	K4	K4	7	ref	0
232	2021	K4	K4	8	ref	0
233	2021	K4	K4	9	ref	0
234	2021	K4	K4	10	ref	0
235	2021	K4	K4	11	ref	0
236	2021	K4	K4	12	ref	0
237	2021	K4	K4	13	ref	0
238	2021	K4	K4	14	ref	0
239	2021	K4	K4	15	ref	0
240	2021	K4	K4	16	ref	0
241	2021	K4	K4	17	ref	2
242	2021	K4	K4	18	ref	0
243	2021	K4	K4	19	ref	0
244	2021	K4	K4	20	ref	0
245	2021	K4	K4	21	ref	0
246	2021	K4	K4	22	ref	0
247	2021	K4	K4	23	ref	0
248	2021	K4	K4	24	ref	0
249	2021	K4	K4	25	ref	0
250	2021	K4	K4	26	ref	0
251	2021	K4	K4	27	ref	1
252	2021	K4	K4	28	ref	0
253	2021	K4	K4	29	ref	0
254	2021	K4	K4	30	ref	0
255	2021	K4	K4	31	ref	0
256	2021	K4	K4	32	ref	0
257	2021	K5	K5	1	log	0
258	2021	K5	K5	2	log	0
259	2021	K5	K5	3	log	0
260	2021	K5	K5	4	log	0
261	2021	K5	K5	5	log	0
262	2021	K5	K5	6	log	0
263	2021	K5	K5	7	log	1
264	2021	K5	K5	8	log	0
265	2021	K5	K5	9	log	0
266	2021	K5	K5	10	log	0
267	2021	K5	K5	11	log	0
268	2021	K5	K5	12	log	0
269	2021	K5	K5	13	log	1
270	2021	K5	K5	14	log	0
271	2021	K5	K5	15	log	0
272	2021	K5	K5	16	log	0
273	2021	K5	K5	17	log	0
274	2021	K5	K5	18	log	0
275	2021	K5	K5	19	log	0
276	2021	K5	K5	20	log	0
277	2021	K5	K5	21	log	2
278	2021	K5	K5	22	log	0
279	2021	K5	K5	23	log	1
280	2021	K5	K5	24	log	0
281	2021	K5	K5	25	log	0
282	2021	K5	K5	26	log	0
283	2021	K5	K5	27	log	0
284	2021	K5	K5	28	log	0
285	2021	K5	K5	29	log	0
286	2021	K5	K5	30	log	0
287	2021	K5	K5	31	log	0
288	2021	K5	K5	32	log	0
289	2021	K5	K5	1	ref	0
290	2021	K5	K5	2	ref	0
291	2021	K5	K5	3	ref	0
292	2021	K5	K5	4	ref	0
293	2021	K5	K5	5	ref	0
294	2021	K5	K5	6	ref	0
295	2021	K5	K5	7	ref	0
296	2021	K5	K5	8	ref	0
297	2021	K5	K5	9	ref	0
298	2021	K5	K5	10	ref	0
299	2021	K5	K5	11	ref	0
300	2021	K5	K5	12	ref	0
301	2021	K5	K5	13	ref	0
302	2021	K5	K5	14	ref	0
303	2021	K5	K5	15	ref	0
304	2021	K5	K5	16	ref	0
305	2021	K5	K5	17	ref	0
306	2021	K5	K5	18	ref	0
307	2021	K5	K5	19	ref	0
308	2021	K5	K5	20	ref	0
309	2021	K5	K5	21	ref	0
310	2021	K5	K5	22	ref	0
311	2021	K5	K5	23	ref	0
312	2021	K5	K5	24	ref	0
313	2021	K5	K5	25	ref	0
314	2021	K5	K5	26	ref	1
315	2021	K5	K5	27	ref	0
316	2021	K5	K5	28	ref	0
317	2021	K5	K5	29	ref	0
318	2021	K5	K5	30	ref	0
319	2021	K5	K5	31	ref	0
320	2021	K5	K5	32	ref	0
321	2021	K6	K6	1	log	0
322	2021	K6	K6	2	log	1
323	2021	K6	K6	3	log	0
324	2021	K6	K6	4	log	3
325	2021	K6	K6	5	log	0
326	2021	K6	K6	6	log	0
327	2021	K6	K6	7	log	1
328	2021	K6	K6	8	log	1
329	2021	K6	K6	9	log	0
330	2021	K6	K6	10	log	0
331	2021	K6	K6	11	log	0
332	2021	K6	K6	12	log	1
333	2021	K6	K6	13	log	0
334	2021	K6	K6	14	log	1
335	2021	K6	K6	15	log	2
336	2021	K6	K6	16	log	0
337	2021	K6	K6	17	log	0
338	2021	K6	K6	18	log	0
339	2021	K6	K6	19	log	1
340	2021	K6	K6	20	log	0
341	2021	K6	K6	21	log	0
342	2021	K6	K6	22	log	2
343	2021	K6	K6	23	log	0
344	2021	K6	K6	24	log	0
345	2021	K6	K6	25	log	0
346	2021	K6	K6	26	log	0
347	2021	K6	K6	27	log	3
348	2021	K6	K6	28	log	0
349	2021	K6	K6	29	log	0
350	2021	K6	K6	30	log	0
351	2021	K6	K6	31	log	0
352	2021	K6	K6	32	log	1
353	2021	K6	K6	1	ref	0
354	2021	K6	K6	2	ref	0
355	2021	K6	K6	3	ref	0
356	2021	K6	K6	4	ref	0
357	2021	K6	K6	5	ref	0
358	2021	K6	K6	6	ref	0
359	2021	K6	K6	7	ref	0
360	2021	K6	K6	8	ref	2
361	2021	K6	K6	9	ref	0
362	2021	K6	K6	10	ref	0
363	2021	K6	K6	11	ref	0
364	2021	K6	K6	12	ref	0
365	2021	K6	K6	13	ref	0
366	2021	K6	K6	14	ref	0
367	2021	K6	K6	15	ref	2
368	2021	K6	K6	16	ref	0
369	2021	K6	K6	17	ref	0
370	2021	K6	K6	18	ref	0
371	2021	K6	K6	19	ref	0
372	2021	K6	K6	20	ref	0
373	2021	K6	K6	21	ref	0
374	2021	K6	K6	22	ref	1
375	2021	K6	K6	23	ref	0
376	2021	K6	K6	24	ref	0
377	2021	K6	K6	25	ref	0
378	2021	K6	K6	26	ref	0
379	2021	K6	K6	27	ref	0
380	2021	K6	K6	28	ref	1
381	2021	K6	K6	29	ref	0
382	2021	K6	K6	30	ref	0
383	2021	K6	K6	31	ref	0
384	2021	K6	K6	32	ref	1
385	2021	K7	K7	1	log	0
386	2021	K7	K7	2	log	1
387	2021	K7	K7	3	log	0
388	2021	K7	K7	4	log	4
389	2021	K7	K7	5	log	2
390	2021	K7	K7	6	log	0
391	2021	K7	K7	7	log	0
392	2021	K7	K7	8	log	1
393	2021	K7	K7	9	log	2
394	2021	K7	K7	10	log	1
395	2021	K7	K7	11	log	0
396	2021	K7	K7	12	log	0
397	2021	K7	K7	13	log	0
398	2021	K7	K7	14	log	0
399	2021	K7	K7	15	log	0
400	2021	K7	K7	16	log	1
401	2021	K7	K7	17	log	1
402	2021	K7	K7	18	log	1
403	2021	K7	K7	19	log	0
404	2021	K7	K7	20	log	0
405	2021	K7	K7	21	log	0
406	2021	K7	K7	22	log	0
407	2021	K7	K7	23	log	2
408	2021	K7	K7	24	log	0
409	2021	K7	K7	25	log	0
410	2021	K7	K7	26	log	2
411	2021	K7	K7	27	log	1
412	2021	K7	K7	28	log	1
413	2021	K7	K7	29	log	0
414	2021	K7	K7	30	log	0
415	2021	K7	K7	31	log	1
416	2021	K7	K7	32	log	0
417	2021	K7	K7	1	ref	0
418	2021	K7	K7	2	ref	0
419	2021	K7	K7	3	ref	0
420	2021	K7	K7	4	ref	0
421	2021	K7	K7	5	ref	0
422	2021	K7	K7	6	ref	0
423	2021	K7	K7	7	ref	0
424	2021	K7	K7	8	ref	0
425	2021	K7	K7	9	ref	0
426	2021	K7	K7	10	ref	0
427	2021	K7	K7	11	ref	0
428	2021	K7	K7	12	ref	0
429	2021	K7	K7	13	ref	0
430	2021	K7	K7	14	ref	0
431	2021	K7	K7	15	ref	0
432	2021	K7	K7	16	ref	0
433	2021	K7	K7	17	ref	2
434	2021	K7	K7	18	ref	0
435	2021	K7	K7	19	ref	0
436	2021	K7	K7	20	ref	0
437	2021	K7	K7	21	ref	0
438	2021	K7	K7	22	ref	0
439	2021	K7	K7	23	ref	3
440	2021	K7	K7	24	ref	0
441	2021	K7	K7	25	ref	0
442	2021	K7	K7	26	ref	0
443	2021	K7	K7	27	ref	0
444	2021	K7	K7	28	ref	0
445	2021	K7	K7	29	ref	0
446	2021	K7	K7	30	ref	0
447	2021	K7	K7	31	ref	0
448	2021	K7	K7	32	ref	0
449	2021	K8	K8	1	log	1
450	2021	K8	K8	2	log	1
451	2021	K8	K8	3	log	0
452	2021	K8	K8	4	log	1
453	2021	K8	K8	5	log	0
454	2021	K8	K8	6	log	0
455	2021	K8	K8	7	log	1
456	2021	K8	K8	8	log	0
457	2021	K8	K8	9	log	1
458	2021	K8	K8	10	log	2
459	2021	K8	K8	11	log	1
460	2021	K8	K8	12	log	1
461	2021	K8	K8	13	log	0
462	2021	K8	K8	14	log	1
463	2021	K8	K8	15	log	0
464	2021	K8	K8	16	log	0
465	2021	K8	K8	17	log	0
466	2021	K8	K8	18	log	0
467	2021	K8	K8	19	log	0
468	2021	K8	K8	20	log	1
469	2021	K8	K8	21	log	1
470	2021	K8	K8	22	log	1
471	2021	K8	K8	23	log	0
472	2021	K8	K8	24	log	0
473	2021	K8	K8	25	log	0
474	2021	K8	K8	26	log	0
475	2021	K8	K8	27	log	0
476	2021	K8	K8	28	log	1
477	2021	K8	K8	29	log	0
478	2021	K8	K8	30	log	0
479	2021	K8	K8	31	log	0
480	2021	K8	K8	32	log	0
481	2021	K8	K8	1	ref	0
482	2021	K8	K8	2	ref	0
483	2021	K8	K8	3	ref	0
484	2021	K8	K8	4	ref	0
485	2021	K8	K8	5	ref	0
486	2021	K8	K8	6	ref	0
487	2021	K8	K8	7	ref	0
488	2021	K8	K8	8	ref	0
489	2021	K8	K8	9	ref	0
490	2021	K8	K8	10	ref	0
491	2021	K8	K8	11	ref	0
492	2021	K8	K8	12	ref	0
493	2021	K8	K8	13	ref	1
494	2021	K8	K8	14	ref	0
495	2021	K8	K8	15	ref	0
496	2021	K8	K8	16	ref	0
497	2021	K8	K8	17	ref	0
498	2021	K8	K8	18	ref	0
499	2021	K8	K8	19	ref	0
500	2021	K8	K8	20	ref	0
501	2021	K8	K8	21	ref	0
502	2021	K8	K8	22	ref	0
503	2021	K8	K8	23	ref	0
504	2021	K8	K8	24	ref	0
505	2021	K8	K8	25	ref	0
506	2021	K8	K8	26	ref	0
507	2021	K8	K8	27	ref	0
508	2021	K8	K8	28	ref	0
509	2021	K8	K8	29	ref	0
510	2021	K8	K8	30	ref	0
511	2021	K8	K8	31	ref	0
512	2021	K8	K8	32	ref	0
513	2022	K9	K1	1	log	0
514	2022	K9	K1	2	log	3
515	2022	K9	K1	3	log	0
516	2022	K9	K1	4	log	0
517	2022	K9	K1	5	log	0
518	2022	K9	K1	6	log	0
519	2022	K9	K1	7	log	1
520	2022	K9	K1	8	log	0
521	2022	K9	K1	9	log	1
522	2022	K9	K1	10	log	0
523	2022	K9	K1	11	log	0
524	2022	K9	K1	12	log	0
525	2022	K9	K1	13	log	0
526	2022	K9	K1	14	log	2
527	2022	K9	K1	15	log	0
528	2022	K9	K1	16	log	4
529	2022	K9	K1	17	log	0
530	2022	K9	K1	18	log	1
531	2022	K9	K1	19	log	0
532	2022	K9	K1	20	log	0
533	2022	K9	K1	21	log	1
534	2022	K9	K1	22	log	0
535	2022	K9	K1	23	log	0
536	2022	K9	K1	24	log	0
537	2022	K9	K1	25	log	0
538	2022	K9	K1	26	log	0
539	2022	K9	K1	27	log	2
540	2022	K9	K1	28	log	0
541	2022	K9	K1	29	log	0
542	2022	K9	K1	30	log	0
543	2022	K9	K1	31	log	0
544	2022	K9	K1	32	log	1
545	2022	K9	K1	1	ref	0
546	2022	K9	K1	2	ref	0
547	2022	K9	K1	3	ref	0
548	2022	K9	K1	4	ref	0
549	2022	K9	K1	5	ref	0
550	2022	K9	K1	6	ref	0
551	2022	K9	K1	7	ref	1
552	2022	K9	K1	8	ref	0
553	2022	K9	K1	9	ref	0
554	2022	K9	K1	10	ref	0
555	2022	K9	K1	11	ref	0
556	2022	K9	K1	12	ref	1
557	2022	K9	K1	13	ref	2
558	2022	K9	K1	14	ref	0
559	2022	K9	K1	15	ref	0
560	2022	K9	K1	16	ref	0
561	2022	K9	K1	17	ref	0
562	2022	K9	K1	18	ref	0
563	2022	K9	K1	19	ref	0
564	2022	K9	K1	20	ref	0
565	2022	K9	K1	21	ref	0
566	2022	K9	K1	22	ref	0
567	2022	K9	K1	23	ref	0
568	2022	K9	K1	24	ref	0
569	2022	K9	K1	25	ref	0
570	2022	K9	K1	26	ref	0
571	2022	K9	K1	27	ref	0
572	2022	K9	K1	28	ref	0
573	2022	K9	K1	29	ref	0
574	2022	K9	K1	30	ref	0
575	2022	K9	K1	31	ref	0
576	2022	K9	K1	32	ref	0
577	2022	K10	K2	1	log	0
578	2022	K10	K2	2	log	1
579	2022	K10	K2	3	log	0
580	2022	K10	K2	4	log	0
581	2022	K10	K2	5	log	0
582	2022	K10	K2	6	log	0
583	2022	K10	K2	7	log	0
584	2022	K10	K2	8	log	1
585	2022	K10	K2	9	log	0
586	2022	K10	K2	10	log	1
587	2022	K10	K2	11	log	0
588	2022	K10	K2	12	log	2
589	2022	K10	K2	13	log	0
590	2022	K10	K2	14	log	1
591	2022	K10	K2	15	log	0
592	2022	K10	K2	16	log	1
593	2022	K10	K2	17	log	0
594	2022	K10	K2	18	log	0
595	2022	K10	K2	19	log	0
596	2022	K10	K2	20	log	0
597	2022	K10	K2	21	log	0
598	2022	K10	K2	22	log	0
599	2022	K10	K2	23	log	0
600	2022	K10	K2	24	log	0
601	2022	K10	K2	25	log	0
602	2022	K10	K2	26	log	0
603	2022	K10	K2	27	log	0
604	2022	K10	K2	28	log	0
605	2022	K10	K2	29	log	0
606	2022	K10	K2	30	log	0
607	2022	K10	K2	31	log	0
608	2022	K10	K2	32	log	1
609	2022	K10	K2	1	ref	0
610	2022	K10	K2	2	ref	0
611	2022	K10	K2	3	ref	0
612	2022	K10	K2	4	ref	0
613	2022	K10	K2	5	ref	0
614	2022	K10	K2	6	ref	0
615	2022	K10	K2	7	ref	0
616	2022	K10	K2	8	ref	0
617	2022	K10	K2	9	ref	0
618	2022	K10	K2	10	ref	0
619	2022	K10	K2	11	ref	0
620	2022	K10	K2	12	ref	0
621	2022	K10	K2	13	ref	0
622	2022	K10	K2	14	ref	0
623	2022	K10	K2	15	ref	0
624	2022	K10	K2	16	ref	0
625	2022	K10	K2	17	ref	0
626	2022	K10	K2	18	ref	0
627	2022	K10	K2	19	ref	0
628	2022	K10	K2	20	ref	0
629	2022	K10	K2	21	ref	0
630	2022	K10	K2	22	ref	0
631	2022	K10	K2	23	ref	0
632	2022	K10	K2	24	ref	0
633	2022	K10	K2	25	ref	0
634	2022	K10	K2	26	ref	0
635	2022	K10	K2	27	ref	0
636	2022	K10	K2	28	ref	0
637	2022	K10	K2	29	ref	0
638	2022	K10	K2	30	ref	0
639	2022	K10	K2	31	ref	0
640	2022	K10	K2	32	ref	0
641	2022	K11	K3	1	log	0
642	2022	K11	K3	2	log	3
643	2022	K11	K3	3	log	0
644	2022	K11	K3	4	log	0
645	2022	K11	K3	5	log	0
646	2022	K11	K3	6	log	0
647	2022	K11	K3	7	log	1
648	2022	K11	K3	8	log	1
649	2022	K11	K3	9	log	1
650	2022	K11	K3	10	log	0
651	2022	K11	K3	11	log	0
652	2022	K11	K3	12	log	3
653	2022	K11	K3	13	log	0
654	2022	K11	K3	14	log	2
655	2022	K11	K3	15	log	0
656	2022	K11	K3	16	log	1
657	2022	K11	K3	17	log	0
658	2022	K11	K3	18	log	0
659	2022	K11	K3	19	log	0
660	2022	K11	K3	20	log	0
661	2022	K11	K3	21	log	0
662	2022	K11	K3	22	log	2
663	2022	K11	K3	23	log	2
664	2022	K11	K3	24	log	1
665	2022	K11	K3	25	log	0
666	2022	K11	K3	26	log	0
667	2022	K11	K3	27	log	0
668	2022	K11	K3	28	log	1
669	2022	K11	K3	29	log	0
670	2022	K11	K3	30	log	0
671	2022	K11	K3	31	log	2
672	2022	K11	K3	32	log	1
673	2022	K11	K3	1	ref	0
674	2022	K11	K3	2	ref	0
675	2022	K11	K3	3	ref	0
676	2022	K11	K3	4	ref	0
677	2022	K11	K3	5	ref	0
678	2022	K11	K3	6	ref	0
679	2022	K11	K3	7	ref	2
680	2022	K11	K3	8	ref	0
681	2022	K11	K3	9	ref	0
682	2022	K11	K3	10	ref	0
683	2022	K11	K3	11	ref	0
684	2022	K11	K3	12	ref	1
685	2022	K11	K3	13	ref	0
686	2022	K11	K3	14	ref	0
687	2022	K11	K3	15	ref	0
688	2022	K11	K3	16	ref	0
689	2022	K11	K3	17	ref	0
690	2022	K11	K3	18	ref	0
691	2022	K11	K3	19	ref	0
692	2022	K11	K3	20	ref	0
693	2022	K11	K3	21	ref	0
694	2022	K11	K3	22	ref	1
695	2022	K11	K3	23	ref	0
696	2022	K11	K3	24	ref	0
697	2022	K11	K3	25	ref	0
698	2022	K11	K3	26	ref	0
699	2022	K11	K3	27	ref	0
700	2022	K11	K3	28	ref	2
701	2022	K11	K3	29	ref	0
702	2022	K11	K3	30	ref	0
703	2022	K11	K3	31	ref	0
704	2022	K11	K3	32	ref	0
705	2022	K12	K4	1	log	1
706	2022	K12	K4	2	log	1
707	2022	K12	K4	3	log	0
708	2022	K12	K4	4	log	0
709	2022	K12	K4	5	log	1
710	2022	K12	K4	6	log	0
711	2022	K12	K4	7	log	0
712	2022	K12	K4	8	log	0
713	2022	K12	K4	9	log	0
714	2022	K12	K4	10	log	0
715	2022	K12	K4	11	log	0
716	2022	K12	K4	12	log	0
717	2022	K12	K4	13	log	0
718	2022	K12	K4	14	log	0
719	2022	K12	K4	15	log	0
720	2022	K12	K4	16	log	0
721	2022	K12	K4	17	log	0
722	2022	K12	K4	18	log	0
723	2022	K12	K4	19	log	0
724	2022	K12	K4	20	log	0
725	2022	K12	K4	21	log	0
726	2022	K12	K4	22	log	1
727	2022	K12	K4	23	log	0
728	2022	K12	K4	24	log	0
729	2022	K12	K4	25	log	1
730	2022	K12	K4	26	log	0
731	2022	K12	K4	27	log	1
732	2022	K12	K4	28	log	0
733	2022	K12	K4	29	log	0
734	2022	K12	K4	30	log	0
735	2022	K12	K4	31	log	0
736	2022	K12	K4	32	log	0
737	2022	K12	K4	1	ref	0
738	2022	K12	K4	2	ref	0
739	2022	K12	K4	3	ref	0
740	2022	K12	K4	4	ref	0
741	2022	K12	K4	5	ref	0
742	2022	K12	K4	6	ref	0
743	2022	K12	K4	7	ref	0
744	2022	K12	K4	8	ref	0
745	2022	K12	K4	9	ref	0
746	2022	K12	K4	10	ref	0
747	2022	K12	K4	11	ref	0
748	2022	K12	K4	12	ref	0
749	2022	K12	K4	13	ref	0
750	2022	K12	K4	14	ref	0
751	2022	K12	K4	15	ref	0
752	2022	K12	K4	16	ref	1
753	2022	K12	K4	17	ref	0
754	2022	K12	K4	18	ref	0
755	2022	K12	K4	19	ref	0
756	2022	K12	K4	20	ref	0
757	2022	K12	K4	21	ref	0
758	2022	K12	K4	22	ref	0
759	2022	K12	K4	23	ref	0
760	2022	K12	K4	24	ref	0
761	2022	K12	K4	25	ref	0
762	2022	K12	K4	26	ref	1
763	2022	K12	K4	27	ref	0
764	2022	K12	K4	28	ref	0
765	2022	K12	K4	29	ref	0
766	2022	K12	K4	30	ref	0
767	2022	K12	K4	31	ref	0
768	2022	K12	K4	32	ref	0
769	2022	K13	K5	1	log	4
770	2022	K13	K5	2	log	2
771	2022	K13	K5	3	log	0
772	2022	K13	K5	4	log	0
773	2022	K13	K5	5	log	1
774	2022	K13	K5	6	log	0
775	2022	K13	K5	7	log	1
776	2022	K13	K5	8	log	3
777	2022	K13	K5	9	log	3
778	2022	K13	K5	10	log	1
779	2022	K13	K5	11	log	1
780	2022	K13	K5	12	log	1
781	2022	K13	K5	13	log	2
782	2022	K13	K5	14	log	0
783	2022	K13	K5	15	log	0
784	2022	K13	K5	16	log	0
785	2022	K13	K5	17	log	1
786	2022	K13	K5	18	log	2
787	2022	K13	K5	19	log	0
788	2022	K13	K5	20	log	0
789	2022	K13	K5	21	log	1
790	2022	K13	K5	22	log	1
791	2022	K13	K5	23	log	2
792	2022	K13	K5	24	log	0
793	2022	K13	K5	25	log	1
794	2022	K13	K5	26	log	0
795	2022	K13	K5	27	log	0
796	2022	K13	K5	28	log	0
797	2022	K13	K5	29	log	0
798	2022	K13	K5	30	log	0
799	2022	K13	K5	31	log	0
800	2022	K13	K5	32	log	4
801	2022	K13	K5	1	ref	0
802	2022	K13	K5	2	ref	0
803	2022	K13	K5	3	ref	3
804	2022	K13	K5	4	ref	1
805	2022	K13	K5	5	ref	1
806	2022	K13	K5	6	ref	3
807	2022	K13	K5	7	ref	0
808	2022	K13	K5	8	ref	0
809	2022	K13	K5	9	ref	0
810	2022	K13	K5	10	ref	0
811	2022	K13	K5	11	ref	0
812	2022	K13	K5	12	ref	0
813	2022	K13	K5	13	ref	0
814	2022	K13	K5	14	ref	0
815	2022	K13	K5	15	ref	1
816	2022	K13	K5	16	ref	1
817	2022	K13	K5	17	ref	0
818	2022	K13	K5	18	ref	0
819	2022	K13	K5	19	ref	1
820	2022	K13	K5	20	ref	1
821	2022	K13	K5	21	ref	1
822	2022	K13	K5	22	ref	0
823	2022	K13	K5	23	ref	0
824	2022	K13	K5	24	ref	0
825	2022	K13	K5	25	ref	1
826	2022	K13	K5	26	ref	0
827	2022	K13	K5	27	ref	1
828	2022	K13	K5	28	ref	2
829	2022	K13	K5	29	ref	0
830	2022	K13	K5	30	ref	1
831	2022	K13	K5	31	ref	0
832	2022	K13	K5	32	ref	6
833	2022	K14	K6	1	log	0
834	2022	K14	K6	2	log	0
835	2022	K14	K6	3	log	0
836	2022	K14	K6	4	log	0
837	2022	K14	K6	5	log	3
838	2022	K14	K6	6	log	1
839	2022	K14	K6	7	log	2
840	2022	K14	K6	8	log	1
841	2022	K14	K6	9	log	0
842	2022	K14	K6	10	log	1
843	2022	K14	K6	11	log	0
844	2022	K14	K6	12	log	2
845	2022	K14	K6	13	log	1
846	2022	K14	K6	14	log	1
847	2022	K14	K6	15	log	1
848	2022	K14	K6	16	log	0
849	2022	K14	K6	17	log	0
850	2022	K14	K6	18	log	0
851	2022	K14	K6	19	log	1
852	2022	K14	K6	20	log	0
853	2022	K14	K6	21	log	0
854	2022	K14	K6	22	log	1
855	2022	K14	K6	23	log	0
856	2022	K14	K6	24	log	0
857	2022	K14	K6	25	log	1
858	2022	K14	K6	26	log	1
859	2022	K14	K6	27	log	0
860	2022	K14	K6	28	log	0
861	2022	K14	K6	29	log	0
862	2022	K14	K6	30	log	0
863	2022	K14	K6	31	log	0
864	2022	K14	K6	32	log	0
865	2022	K14	K6	1	ref	0
866	2022	K14	K6	2	ref	0
867	2022	K14	K6	3	ref	0
868	2022	K14	K6	4	ref	0
869	2022	K14	K6	5	ref	0
870	2022	K14	K6	6	ref	0
871	2022	K14	K6	7	ref	0
872	2022	K14	K6	8	ref	0
873	2022	K14	K6	9	ref	1
874	2022	K14	K6	10	ref	0
875	2022	K14	K6	11	ref	0
876	2022	K14	K6	12	ref	0
877	2022	K14	K6	13	ref	0
878	2022	K14	K6	14	ref	0
879	2022	K14	K6	15	ref	0
880	2022	K14	K6	16	ref	1
881	2022	K14	K6	17	ref	0
882	2022	K14	K6	18	ref	0
883	2022	K14	K6	19	ref	0
884	2022	K14	K6	20	ref	0
885	2022	K14	K6	21	ref	0
886	2022	K14	K6	22	ref	0
887	2022	K14	K6	23	ref	2
888	2022	K14	K6	24	ref	0
889	2022	K14	K6	25	ref	0
890	2022	K14	K6	26	ref	1
891	2022	K14	K6	27	ref	0
892	2022	K14	K6	28	ref	0
893	2022	K14	K6	29	ref	0
894	2022	K14	K6	30	ref	0
895	2022	K14	K6	31	ref	0
896	2022	K14	K6	32	ref	0
897	2022	K15	K7	1	log	0
898	2022	K15	K7	2	log	0
899	2022	K15	K7	3	log	0
900	2022	K15	K7	4	log	0
901	2022	K15	K7	5	log	0
902	2022	K15	K7	6	log	0
903	2022	K15	K7	7	log	1
904	2022	K15	K7	8	log	4
905	2022	K15	K7	9	log	1
906	2022	K15	K7	10	log	0
907	2022	K15	K7	11	log	1
908	2022	K15	K7	12	log	1
909	2022	K15	K7	13	log	0
910	2022	K15	K7	14	log	0
911	2022	K15	K7	15	log	1
912	2022	K15	K7	16	log	0
913	2022	K15	K7	17	log	0
914	2022	K15	K7	18	log	0
915	2022	K15	K7	19	log	0
916	2022	K15	K7	20	log	0
917	2022	K15	K7	21	log	0
918	2022	K15	K7	22	log	0
919	2022	K15	K7	23	log	0
920	2022	K15	K7	24	log	0
921	2022	K15	K7	25	log	0
922	2022	K15	K7	26	log	0
923	2022	K15	K7	27	log	0
924	2022	K15	K7	28	log	0
925	2022	K15	K7	29	log	0
926	2022	K15	K7	30	log	0
927	2022	K15	K7	31	log	0
928	2022	K15	K7	32	log	0
929	2022	K15	K7	1	ref	0
930	2022	K15	K7	2	ref	0
931	2022	K15	K7	3	ref	0
932	2022	K15	K7	4	ref	0
933	2022	K15	K7	5	ref	0
934	2022	K15	K7	6	ref	0
935	2022	K15	K7	7	ref	0
936	2022	K15	K7	8	ref	1
937	2022	K15	K7	9	ref	0
938	2022	K15	K7	10	ref	0
939	2022	K15	K7	11	ref	0
940	2022	K15	K7	12	ref	0
941	2022	K15	K7	13	ref	0
942	2022	K15	K7	14	ref	0
943	2022	K15	K7	15	ref	0
944	2022	K15	K7	16	ref	0
945	2022	K15	K7	17	ref	2
946	2022	K15	K7	18	ref	0
947	2022	K15	K7	19	ref	0
948	2022	K15	K7	20	ref	0
949	2022	K15	K7	21	ref	0
950	2022	K15	K7	22	ref	0
951	2022	K15	K7	23	ref	0
952	2022	K15	K7	24	ref	0
953	2022	K15	K7	25	ref	0
954	2022	K15	K7	26	ref	0
955	2022	K15	K7	27	ref	0
956	2022	K15	K7	28	ref	0
957	2022	K15	K7	29	ref	0
958	2022	K15	K7	30	ref	0
959	2022	K15	K7	31	ref	0
960	2022	K15	K7	32	ref	0
961	2023	K16	K1	1	log	0
962	2023	K16	K1	2	log	1
963	2023	K16	K1	3	log	1
964	2023	K16	K1	4	log	0
965	2023	K16	K1	5	log	1
966	2023	K16	K1	6	log	1
967	2023	K16	K1	7	log	0
968	2023	K16	K1	8	log	2
969	2023	K16	K1	9	log	3
970	2023	K16	K1	10	log	1
971	2023	K16	K1	11	log	0
972	2023	K16	K1	12	log	1
973	2023	K16	K1	13	log	0
974	2023	K16	K1	14	log	1
975	2023	K16	K1	15	log	7
976	2023	K16	K1	16	log	5
977	2023	K16	K1	17	log	1
978	2023	K16	K1	18	log	0
979	2023	K16	K1	19	log	1
980	2023	K16	K1	20	log	0
981	2023	K16	K1	21	log	0
982	2023	K16	K1	22	log	1
983	2023	K16	K1	23	log	1
984	2023	K16	K1	24	log	0
985	2023	K16	K1	25	log	0
986	2023	K16	K1	26	log	0
987	2023	K16	K1	27	log	0
988	2023	K16	K1	28	log	0
989	2023	K16	K1	29	log	0
990	2023	K16	K1	30	log	0
991	2023	K16	K1	31	log	0
992	2023	K16	K1	32	log	1
993	2023	K16	K1	1	ref	1
994	2023	K16	K1	2	ref	0
995	2023	K16	K1	3	ref	1
996	2023	K16	K1	4	ref	0
997	2023	K16	K1	5	ref	0
998	2023	K16	K1	6	ref	0
999	2023	K16	K1	7	ref	0
1000	2023	K16	K1	8	ref	1
1001	2023	K16	K1	9	ref	0
1002	2023	K16	K1	10	ref	0
1003	2023	K16	K1	11	ref	0
1004	2023	K16	K1	12	ref	1
1005	2023	K16	K1	13	ref	0
1006	2023	K16	K1	14	ref	0
1007	2023	K16	K1	15	ref	0
1008	2023	K16	K1	16	ref	0
1009	2023	K16	K1	17	ref	0
1010	2023	K16	K1	18	ref	0
1011	2023	K16	K1	19	ref	0
1012	2023	K16	K1	20	ref	0
1013	2023	K16	K1	21	ref	0
1014	2023	K16	K1	22	ref	0
1015	2023	K16	K1	23	ref	0
1016	2023	K16	K1	24	ref	0
1017	2023	K16	K1	25	ref	0
1018	2023	K16	K1	26	ref	0
1019	2023	K16	K1	27	ref	0
1020	2023	K16	K1	28	ref	1
1021	2023	K16	K1	29	ref	0
1022	2023	K16	K1	30	ref	0
1023	2023	K16	K1	31	ref	0
1024	2023	K16	K1	32	ref	0
1025	2023	K17	K2	1	log	0
1026	2023	K17	K2	2	log	0
1027	2023	K17	K2	3	log	2
1028	2023	K17	K2	4	log	1
1029	2023	K17	K2	5	log	1
1030	2023	K17	K2	6	log	0
1031	2023	K17	K2	7	log	2
1032	2023	K17	K2	8	log	0
1033	2023	K17	K2	9	log	0
1034	2023	K17	K2	10	log	1
1035	2023	K17	K2	11	log	1
1036	2023	K17	K2	12	log	5
1037	2023	K17	K2	13	log	1
1038	2023	K17	K2	14	log	2
1039	2023	K17	K2	15	log	2
1040	2023	K17	K2	16	log	8
1041	2023	K17	K2	17	log	6
1042	2023	K17	K2	18	log	0
1043	2023	K17	K2	19	log	1
1044	2023	K17	K2	20	log	1
1045	2023	K17	K2	21	log	4
1046	2023	K17	K2	22	log	2
1047	2023	K17	K2	23	log	2
1048	2023	K17	K2	24	log	0
1049	2023	K17	K2	25	log	1
1050	2023	K17	K2	26	log	2
1051	2023	K17	K2	27	log	0
1052	2023	K17	K2	28	log	2
1053	2023	K17	K2	29	log	3
1054	2023	K17	K2	30	log	3
1055	2023	K17	K2	31	log	1
1056	2023	K17	K2	32	log	0
1057	2023	K17	K2	1	ref	0
1058	2023	K17	K2	2	ref	0
1059	2023	K17	K2	3	ref	0
1060	2023	K17	K2	4	ref	0
1061	2023	K17	K2	5	ref	0
1062	2023	K17	K2	6	ref	0
1063	2023	K17	K2	7	ref	0
1064	2023	K17	K2	8	ref	0
1065	2023	K17	K2	9	ref	1
1066	2023	K17	K2	10	ref	0
1067	2023	K17	K2	11	ref	0
1068	2023	K17	K2	12	ref	0
1069	2023	K17	K2	13	ref	0
1070	2023	K17	K2	14	ref	0
1071	2023	K17	K2	15	ref	0
1072	2023	K17	K2	16	ref	0
1073	2023	K17	K2	17	ref	3
1074	2023	K17	K2	18	ref	4
1075	2023	K17	K2	19	ref	0
1076	2023	K17	K2	20	ref	0
1077	2023	K17	K2	21	ref	1
1078	2023	K17	K2	22	ref	0
1079	2023	K17	K2	23	ref	0
1080	2023	K17	K2	24	ref	0
1081	2023	K17	K2	25	ref	0
1082	2023	K17	K2	26	ref	3
1083	2023	K17	K2	27	ref	2
1084	2023	K17	K2	28	ref	2
1085	2023	K17	K2	29	ref	2
1086	2023	K17	K2	30	ref	2
1087	2023	K17	K2	31	ref	1
1088	2023	K17	K2	32	ref	2
1089	2023	K18	K3	1	log	0
1090	2023	K18	K3	2	log	2
1091	2023	K18	K3	3	log	0
1092	2023	K18	K3	4	log	0
1093	2023	K18	K3	5	log	0
1094	2023	K18	K3	6	log	1
1095	2023	K18	K3	7	log	0
1096	2023	K18	K3	8	log	0
1097	2023	K18	K3	9	log	1
1098	2023	K18	K3	10	log	0
1099	2023	K18	K3	11	log	0
1100	2023	K18	K3	12	log	0
1101	2023	K18	K3	13	log	0
1102	2023	K18	K3	14	log	1
1103	2023	K18	K3	15	log	0
1104	2023	K18	K3	16	log	0
1105	2023	K18	K3	17	log	0
1106	2023	K18	K3	18	log	0
1107	2023	K18	K3	19	log	1
1108	2023	K18	K3	20	log	0
1109	2023	K18	K3	21	log	0
1110	2023	K18	K3	22	log	0
1111	2023	K18	K3	23	log	1
1112	2023	K18	K3	24	log	0
1113	2023	K18	K3	25	log	0
1114	2023	K18	K3	26	log	0
1115	2023	K18	K3	27	log	0
1116	2023	K18	K3	28	log	0
1117	2023	K18	K3	29	log	0
1118	2023	K18	K3	30	log	1
1119	2023	K18	K3	31	log	0
1120	2023	K18	K3	32	log	1
1121	2023	K18	K3	1	ref	0
1122	2023	K18	K3	2	ref	0
1123	2023	K18	K3	3	ref	0
1124	2023	K18	K3	4	ref	0
1125	2023	K18	K3	5	ref	0
1126	2023	K18	K3	6	ref	0
1127	2023	K18	K3	7	ref	0
1128	2023	K18	K3	8	ref	0
1129	2023	K18	K3	9	ref	0
1130	2023	K18	K3	10	ref	0
1131	2023	K18	K3	11	ref	1
1132	2023	K18	K3	12	ref	0
1133	2023	K18	K3	13	ref	0
1134	2023	K18	K3	14	ref	0
1135	2023	K18	K3	15	ref	0
1136	2023	K18	K3	16	ref	0
1137	2023	K18	K3	17	ref	0
1138	2023	K18	K3	18	ref	0
1139	2023	K18	K3	19	ref	0
1140	2023	K18	K3	20	ref	0
1141	2023	K18	K3	21	ref	0
1142	2023	K18	K3	22	ref	0
1143	2023	K18	K3	23	ref	0
1144	2023	K18	K3	24	ref	1
1145	2023	K18	K3	25	ref	0
1146	2023	K18	K3	26	ref	0
1147	2023	K18	K3	27	ref	0
1148	2023	K18	K3	28	ref	0
1149	2023	K18	K3	29	ref	0
1150	2023	K18	K3	30	ref	0
1151	2023	K18	K3	31	ref	0
1152	2023	K18	K3	32	ref	1
1153	2023	K19	K4	1	log	0
1154	2023	K19	K4	2	log	0
1155	2023	K19	K4	3	log	0
1156	2023	K19	K4	4	log	0
1157	2023	K19	K4	5	log	0
1158	2023	K19	K4	6	log	0
1159	2023	K19	K4	7	log	0
1160	2023	K19	K4	8	log	0
1161	2023	K19	K4	9	log	0
1162	2023	K19	K4	10	log	0
1163	2023	K19	K4	11	log	0
1164	2023	K19	K4	12	log	0
1165	2023	K19	K4	13	log	0
1166	2023	K19	K4	14	log	0
1167	2023	K19	K4	15	log	0
1168	2023	K19	K4	16	log	0
1169	2023	K19	K4	17	log	0
1170	2023	K19	K4	18	log	0
1171	2023	K19	K4	19	log	0
1172	2023	K19	K4	20	log	0
1173	2023	K19	K4	21	log	0
1174	2023	K19	K4	22	log	1
1175	2023	K19	K4	23	log	1
1176	2023	K19	K4	24	log	0
1177	2023	K19	K4	25	log	0
1178	2023	K19	K4	26	log	1
1179	2023	K19	K4	27	log	1
1180	2023	K19	K4	28	log	0
1181	2023	K19	K4	29	log	0
1182	2023	K19	K4	30	log	1
1183	2023	K19	K4	31	log	0
1184	2023	K19	K4	32	log	0
1185	2023	K19	K4	1	ref	0
1186	2023	K19	K4	2	ref	0
1187	2023	K19	K4	3	ref	0
1188	2023	K19	K4	4	ref	0
1189	2023	K19	K4	5	ref	0
1190	2023	K19	K4	6	ref	0
1191	2023	K19	K4	7	ref	0
1192	2023	K19	K4	8	ref	0
1193	2023	K19	K4	9	ref	0
1194	2023	K19	K4	10	ref	0
1195	2023	K19	K4	11	ref	0
1196	2023	K19	K4	12	ref	0
1197	2023	K19	K4	13	ref	0
1198	2023	K19	K4	14	ref	0
1199	2023	K19	K4	15	ref	0
1200	2023	K19	K4	16	ref	0
1201	2023	K19	K4	17	ref	0
1202	2023	K19	K4	18	ref	1
1203	2023	K19	K4	19	ref	1
1204	2023	K19	K4	20	ref	0
1205	2023	K19	K4	21	ref	0
1206	2023	K19	K4	22	ref	0
1207	2023	K19	K4	23	ref	0
1208	2023	K19	K4	24	ref	1
1209	2023	K19	K4	25	ref	0
1210	2023	K19	K4	26	ref	1
1211	2023	K19	K4	27	ref	0
1212	2023	K19	K4	28	ref	0
1213	2023	K19	K4	29	ref	0
1214	2023	K19	K4	30	ref	0
1215	2023	K19	K4	31	ref	0
1216	2023	K19	K4	32	ref	0
1217	2023	K20	K5	1	log	1
1218	2023	K20	K5	2	log	8
1219	2023	K20	K5	3	log	1
1220	2023	K20	K5	4	log	0
1221	2023	K20	K5	5	log	1
1222	2023	K20	K5	6	log	0
1223	2023	K20	K5	7	log	0
1224	2023	K20	K5	8	log	0
1225	2023	K20	K5	9	log	0
1226	2023	K20	K5	10	log	4
1227	2023	K20	K5	11	log	1
1228	2023	K20	K5	12	log	2
1229	2023	K20	K5	13	log	0
1230	2023	K20	K5	14	log	2
1231	2023	K20	K5	15	log	0
1232	2023	K20	K5	16	log	1
1233	2023	K20	K5	17	log	2
1234	2023	K20	K5	18	log	0
1235	2023	K20	K5	19	log	1
1236	2023	K20	K5	20	log	0
1237	2023	K20	K5	21	log	1
1238	2023	K20	K5	22	log	3
1239	2023	K20	K5	23	log	0
1240	2023	K20	K5	24	log	0
1241	2023	K20	K5	25	log	0
1242	2023	K20	K5	26	log	0
1243	2023	K20	K5	27	log	0
1244	2023	K20	K5	28	log	0
1245	2023	K20	K5	29	log	0
1246	2023	K20	K5	30	log	0
1247	2023	K20	K5	31	log	1
1248	2023	K20	K5	32	log	1
1249	2023	K20	K5	1	ref	0
1250	2023	K20	K5	2	ref	0
1251	2023	K20	K5	3	ref	0
1252	2023	K20	K5	4	ref	0
1253	2023	K20	K5	5	ref	0
1254	2023	K20	K5	6	ref	0
1255	2023	K20	K5	7	ref	1
1256	2023	K20	K5	8	ref	1
1257	2023	K20	K5	9	ref	0
1258	2023	K20	K5	10	ref	0
1259	2023	K20	K5	11	ref	0
1260	2023	K20	K5	12	ref	2
1261	2023	K20	K5	13	ref	0
1262	2023	K20	K5	14	ref	0
1263	2023	K20	K5	15	ref	0
1264	2023	K20	K5	16	ref	1
1265	2023	K20	K5	17	ref	0
1266	2023	K20	K5	18	ref	1
1267	2023	K20	K5	19	ref	0
1268	2023	K20	K5	20	ref	0
1269	2023	K20	K5	21	ref	0
1270	2023	K20	K5	22	ref	2
1271	2023	K20	K5	23	ref	0
1272	2023	K20	K5	24	ref	1
1273	2023	K20	K5	25	ref	0
1274	2023	K20	K5	26	ref	2
1275	2023	K20	K5	27	ref	0
1276	2023	K20	K5	28	ref	0
1277	2023	K20	K5	29	ref	0
1278	2023	K20	K5	30	ref	0
1279	2023	K20	K5	31	ref	0
1280	2023	K20	K5	32	ref	0
1281	2023	K21	K6	1	log	0
1282	2023	K21	K6	2	log	4
1283	2023	K21	K6	3	log	2
1284	2023	K21	K6	4	log	0
1285	2023	K21	K6	5	log	2
1286	2023	K21	K6	6	log	0
1287	2023	K21	K6	7	log	0
1288	2023	K21	K6	8	log	0
1289	2023	K21	K6	9	log	0
1290	2023	K21	K6	10	log	0
1291	2023	K21	K6	11	log	3
1292	2023	K21	K6	12	log	2
1293	2023	K21	K6	13	log	0
1294	2023	K21	K6	14	log	2
1295	2023	K21	K6	15	log	1
1296	2023	K21	K6	16	log	1
1297	2023	K21	K6	17	log	1
1298	2023	K21	K6	18	log	1
1299	2023	K21	K6	19	log	0
1300	2023	K21	K6	20	log	0
1301	2023	K21	K6	21	log	0
1302	2023	K21	K6	22	log	0
1303	2023	K21	K6	23	log	1
1304	2023	K21	K6	24	log	0
1305	2023	K21	K6	25	log	0
1306	2023	K21	K6	26	log	0
1307	2023	K21	K6	27	log	0
1308	2023	K21	K6	28	log	0
1309	2023	K21	K6	29	log	1
1310	2023	K21	K6	30	log	0
1311	2023	K21	K6	31	log	0
1312	2023	K21	K6	32	log	0
1313	2023	K21	K6	1	ref	0
1314	2023	K21	K6	2	ref	0
1315	2023	K21	K6	3	ref	0
1316	2023	K21	K6	4	ref	0
1317	2023	K21	K6	5	ref	0
1318	2023	K21	K6	6	ref	1
1319	2023	K21	K6	7	ref	0
1320	2023	K21	K6	8	ref	0
1321	2023	K21	K6	9	ref	5
1322	2023	K21	K6	10	ref	0
1323	2023	K21	K6	11	ref	0
1324	2023	K21	K6	12	ref	0
1325	2023	K21	K6	13	ref	0
1326	2023	K21	K6	14	ref	0
1327	2023	K21	K6	15	ref	3
1328	2023	K21	K6	16	ref	0
1329	2023	K21	K6	17	ref	2
1330	2023	K21	K6	18	ref	0
1331	2023	K21	K6	19	ref	0
1332	2023	K21	K6	20	ref	0
1333	2023	K21	K6	21	ref	0
1334	2023	K21	K6	22	ref	0
1335	2023	K21	K6	23	ref	0
1336	2023	K21	K6	24	ref	0
1337	2023	K21	K6	25	ref	0
1338	2023	K21	K6	26	ref	3
1339	2023	K21	K6	27	ref	0
1340	2023	K21	K6	28	ref	0
1341	2023	K21	K6	29	ref	0
1342	2023	K21	K6	30	ref	0
1343	2023	K21	K6	31	ref	0
1344	2023	K21	K6	32	ref	1
1345	2023	K22	K7	1	log	0
1346	2023	K22	K7	2	log	0
1347	2023	K22	K7	3	log	0
1348	2023	K22	K7	4	log	0
1349	2023	K22	K7	5	log	0
1350	2023	K22	K7	6	log	0
1351	2023	K22	K7	7	log	0
1352	2023	K22	K7	8	log	1
1353	2023	K22	K7	9	log	3
1354	2023	K22	K7	10	log	1
1355	2023	K22	K7	11	log	0
1356	2023	K22	K7	12	log	1
1357	2023	K22	K7	13	log	0
1358	2023	K22	K7	14	log	0
1359	2023	K22	K7	15	log	0
1360	2023	K22	K7	16	log	1
1361	2023	K22	K7	17	log	1
1362	2023	K22	K7	18	log	0
1363	2023	K22	K7	19	log	0
1364	2023	K22	K7	20	log	1
1365	2023	K22	K7	21	log	0
1366	2023	K22	K7	22	log	0
1367	2023	K22	K7	23	log	0
1368	2023	K22	K7	24	log	0
1369	2023	K22	K7	25	log	0
1370	2023	K22	K7	26	log	0
1371	2023	K22	K7	27	log	0
1372	2023	K22	K7	28	log	2
1373	2023	K22	K7	29	log	0
1374	2023	K22	K7	30	log	0
1375	2023	K22	K7	31	log	0
1376	2023	K22	K7	32	log	0
1377	2023	K22	K7	1	ref	0
1378	2023	K22	K7	2	ref	0
1379	2023	K22	K7	3	ref	0
1380	2023	K22	K7	4	ref	0
1381	2023	K22	K7	5	ref	0
1382	2023	K22	K7	6	ref	0
1383	2023	K22	K7	7	ref	0
1384	2023	K22	K7	8	ref	0
1385	2023	K22	K7	9	ref	0
1386	2023	K22	K7	10	ref	0
1387	2023	K22	K7	11	ref	0
1388	2023	K22	K7	12	ref	0
1389	2023	K22	K7	13	ref	0
1390	2023	K22	K7	14	ref	0
1391	2023	K22	K7	15	ref	0
1392	2023	K22	K7	16	ref	0
1393	2023	K22	K7	17	ref	1
1394	2023	K22	K7	18	ref	0
1395	2023	K22	K7	19	ref	0
1396	2023	K22	K7	20	ref	0
1397	2023	K22	K7	21	ref	0
1398	2023	K22	K7	22	ref	0
1399	2023	K22	K7	23	ref	0
1400	2023	K22	K7	24	ref	0
1401	2023	K22	K7	25	ref	0
1402	2023	K22	K7	26	ref	0
1403	2023	K22	K7	27	ref	0
1404	2023	K22	K7	28	ref	0
1405	2023	K22	K7	29	ref	0
1406	2023	K22	K7	30	ref	0
1407	2023	K22	K7	31	ref	0
1408	2023	K22	K7	32	ref	0
